# Supplementary material for: Comparative Effects of Basic Fibroblast Growth Factor Delivery or Voluntary Exercise on Muscle Regeneration after Volumetric Muscle Loss
Source: Bioengineering (Basel). 2022 Jan 14;9(1):37. doi: 10.3390/bioengineering9010037 (PMC8773127; doi:10.3390/bioengineering9010037)
Supplement: Supplementary file 1 [file bioengineering-09-00037-s001.zip]

Archive with 1 entries (1 files):
- bioengineering-1537921-supplementary.pdf
